# Supplementary material for: A new species and new records of Laelaspis Berlese (Acari, Laelapidae) from Iran
Source: Zookeys. 2012 Jul 17;(208):17–25. doi: 10.3897/zookeys.208.3281 (PMC3406444; doi:10.3897/zookeys.208.3281)
Supplement: XML Treatment for Laelaspis [file zookeys.208.3281-treatment1.xml]

<!DOCTYPE tp:taxon-treatment
  PUBLIC "-//TaxonX//DTD Taxonomic Treatment Publishing DTD v0 20100105//EN" "tax-treatment-NSO.dtd">
<tp:taxon-treatment xmlns:tp="http://www.plazi.org/taxpub"><tp:treatment-meta><mixed-citation publication-type="journal"><person-group><name><surname>Joharchi</surname><given-names>Omid</given-names></name><name><surname>Jalaeian</surname><given-names>Mahdi</given-names></name><name><surname>Paktinat-Saeej</surname><given-names>Saeed</given-names></name><name><surname>Ghafarian</surname><given-names>Azadeh</given-names></name></person-group><article-title>A new species and new records of 
                    <italic>Laelaspis</italic> Berlese (Acari, Laelapidae) from Iran
                </article-title><source>Zookeys</source><day>17</day><month>7</month><year>2012</year><volume>2012</volume><issue>208</issue><fpage>17</fpage><lpage>25</lpage><pub-id pub-id-type="doi">10.3897/zookeys.208.3281</pub-id></mixed-citation></tp:treatment-meta><tp:nomenclature><label>Genus</label><tp:taxon-name>
                        <tp:taxon-name-part taxon-name-part-type="genus">Laelaspis</tp:taxon-name-part>
                    <object-id xmlns:xlink="http://www.w3.org/1999/xlink" xlink:type="simple">http://species-id.net/wiki/Laelaspis</object-id>
								</tp:taxon-name><tp:taxon-authority>Berlese</tp:taxon-authority><tp:nomenclature-citation-list><tp:nomenclature-citation><tp:taxon-name>Laelaps (Laelaspis)</tp:taxon-name><comment><xref ref-type="bibr" rid="B1">Berlese 1903</xref>: 13.</comment></tp:nomenclature-citation></tp:nomenclature-citation-list></tp:nomenclature><tp:treatment-sec sec-type="Type species"><title>Type species.</title><p><italic><tp:taxon-name>Laelaps astronomicus</tp:taxon-name></italic> Koch, 1839, by original designation.</p></tp:treatment-sec><tp:treatment-sec sec-type="Diagnosis"><title>Diagnosis.</title><p>See <xref ref-type="bibr" rid="B16">Joharchi et al. (2011)</xref>.</p></tp:treatment-sec><tp:treatment-sec sec-type="Notes on the genus"><title>Notes on the genus.</title><p><italic><tp:taxon-name>Laelaspis</tp:taxon-name></italic> belongs to a group of genera of <tp:taxon-name>Laelapidae</tp:taxon-name> in which the genital shield of the female is greatly expanded, so that its posterior margin abuts the anal shield and its lateral margins extend outward behind coxae IV. The expanded genito-ventral shield in these genera captures at least two pairs of ventral setae in addition to the genital setae on the the extreme edges of the shield. <italic><tp:taxon-name>Laelaspis</tp:taxon-name></italic> is distinguished from <italic><tp:taxon-name>Gymnolaelaps</tp:taxon-name></italic> by its two-tined palp tarsal claw, the absence of pre-sternal shields, and the presence of two distinct Λ-shaped lines on the genital shield. <italic><tp:taxon-name>Laelaspis</tp:taxon-name></italic> differs from <italic><tp:taxon-name>Pseudoparasitus</tp:taxon-name></italic> because <italic><tp:taxon-name>Pseudoparasitus</tp:taxon-name></italic> has at least two pairs of setae on the surface of the genital shield, well separated from the edges of the shield, while all the genital setae of <italic><tp:taxon-name>Laelaspis</tp:taxon-name></italic> and <italic><tp:taxon-name>Gymnolaelaps</tp:taxon-name></italic> are on the extreme edges of the shield.</p></tp:treatment-sec><ref-list><ref id="B1"><mixed-citation xmlns:xlink="http://www.w3.org/1999/xlink" xlink:type="simple"><person-group><name name-style="western"><surname>Berlese</surname><given-names>A</given-names></name></person-group> (<year>1903</year>)<article-title> Diagnosi di alcuni nuove specie di Acari italiani, mirmecofili e liberi.</article-title><source>Zoologischer Anzeiger </source><volume>27</volume>: <fpage>12</fpage>-<lpage>28</lpage>.</mixed-citation></ref><ref id="B16"><mixed-citation xmlns:xlink="http://www.w3.org/1999/xlink" xlink:type="simple"><person-group><name name-style="western"><surname>Joharchi</surname><given-names>O</given-names></name><name name-style="western"><surname>Halliday</surname><given-names>B</given-names></name><name name-style="western"><surname>Saboori</surname><given-names>A</given-names></name><name name-style="western"><surname>Kamali</surname><given-names>K</given-names></name></person-group> (<year>2011</year>)<article-title> New species and new records of mites of the family Laelapidae (Acari: Mesostigmata) associated with ants in Iran.</article-title><source>Zootaxa </source><volume>2972</volume>: <fpage>22</fpage>-<lpage>36</lpage>.</mixed-citation></ref></ref-list></tp:taxon-treatment>
