# Supplementary material for: A new species and new records of Laelaspis Berlese (Acari, Laelapidae) from Iran
Source: Zookeys. 2012 Jul 17;(208):17–25. doi: 10.3897/zookeys.208.3281 (PMC3406444; doi:10.3897/zookeys.208.3281)
Supplement: XML Treatment for Laelaspis calidus [file zookeys.208.3281-treatment2.xml]

<!DOCTYPE tp:taxon-treatment
  PUBLIC "-//TaxonX//DTD Taxonomic Treatment Publishing DTD v0 20100105//EN" "tax-treatment-NSO.dtd">
<tp:taxon-treatment xmlns:tp="http://www.plazi.org/taxpub"><tp:treatment-meta><mixed-citation publication-type="journal"><person-group><name><surname>Joharchi</surname><given-names>Omid</given-names></name><name><surname>Jalaeian</surname><given-names>Mahdi</given-names></name><name><surname>Paktinat-Saeej</surname><given-names>Saeed</given-names></name><name><surname>Ghafarian</surname><given-names>Azadeh</given-names></name></person-group><article-title>A new species and new records of 
                    <italic>Laelaspis</italic> Berlese (Acari, Laelapidae) from Iran
                </article-title><source>Zookeys</source><day>17</day><month>7</month><year>2012</year><volume>2012</volume><issue>208</issue><fpage>17</fpage><lpage>25</lpage><pub-id pub-id-type="doi">10.3897/zookeys.208.3281</pub-id></mixed-citation></tp:treatment-meta><tp:nomenclature><tp:taxon-name>
                        <tp:taxon-name-part taxon-name-part-type="genus">Laelaspis</tp:taxon-name-part>
                        <tp:taxon-name-part taxon-name-part-type="species">calidus</tp:taxon-name-part>
                    <object-id xmlns:xlink="http://www.w3.org/1999/xlink" xlink:type="simple">http://species-id.net/wiki/Laelaspis_calidus</object-id>
								</tp:taxon-name><tp:taxon-authority>Berlese</tp:taxon-authority><tp:nomenclature-citation-list><tp:nomenclature-citation><tp:taxon-name>Laelaspis calidus</tp:taxon-name><comment><xref ref-type="bibr" rid="B3">Berlese 1924</xref>: 255; <xref ref-type="bibr" rid="B13">Hunter 1961</xref>: 676.</comment></tp:nomenclature-citation><tp:nomenclature-citation><tp:taxon-name>Hypoaspis (Laelaspis) calidus</tp:taxon-name><comment>.– <xref ref-type="bibr" rid="B30">Aswegen and Loots 1970</xref>: 27.</comment></tp:nomenclature-citation><tp:nomenclature-citation><tp:taxon-name>Hypoaspis (Laelaspis) calida</tp:taxon-name><comment>.– <xref ref-type="bibr" rid="B20">Karg 1982</xref>: 250; <xref ref-type="bibr" rid="B20">1989</xref>: 120.</comment></tp:nomenclature-citation></tp:nomenclature-citation-list></tp:nomenclature><tp:treatment-sec sec-type="Specimens examined"><title>Specimens examined.</title><p>Six females, Anar, Kerman, <named-content xmlns:xlink="http://www.w3.org/1999/xlink" content-type="dwc:verbatimCoordinates" xlink:type="simple">53°30'N, 18°55'E</named-content>, alt. 1152 m 10 November 2011, O. Joharchi coll., in nest of <italic><tp:taxon-name>Pheidole pallidula</tp:taxon-name></italic>.</p></tp:treatment-sec><tp:treatment-sec sec-type="Notes"><title>Notes.</title><p><italic><tp:taxon-name>Laelaspis calidus</tp:taxon-name></italic> was described from east Africa (<xref ref-type="bibr" rid="B3">Berlese 1924</xref>), also has been recorded at Kilimanjaro near Marangu from moss and litter (<xref ref-type="bibr" rid="B30">Aswegen and Loots 1970</xref>) and has not been reported since. It is easily recognised by the bidentate movable digit and the seven-toothed fixed digit, the serrated postanal seta and seta Z5 two to three times as long as J5. This species has been found from moss and litter, but has not been reported from the nests of ants. It is now recorded in Iran for the first time from the ant nests.</p></tp:treatment-sec><ref-list><ref id="B3"><mixed-citation xmlns:xlink="http://www.w3.org/1999/xlink" xlink:type="simple"><person-group><name name-style="western"><surname>Berlese</surname><given-names>A</given-names></name></person-group> (<year>1924</year>)<article-title> Centuria sesta di Acari nuovi.</article-title><source>Redia, </source><volume>15</volume>: <fpage>237</fpage>-<lpage>262</lpage>.</mixed-citation></ref><ref id="B13"><mixed-citation xmlns:xlink="http://www.w3.org/1999/xlink" xlink:type="simple"><person-group><name name-style="western"><surname>Hunter</surname><given-names>PE</given-names></name></person-group> (<year>1961</year>)<article-title> The genus <italic>Laelaspis</italic>, with descriptions of three new species (Acarina: Laelaptidae).</article-title><source>Annals of the Entomological Society of America </source><volume>54</volume>: <fpage>672</fpage>-<lpage>683</lpage>.</mixed-citation></ref><ref id="B30"><mixed-citation xmlns:xlink="http://www.w3.org/1999/xlink" xlink:type="simple"><person-group><name name-style="western"><surname>Salmane</surname><given-names>I</given-names></name></person-group> (<year>2001b</year>)<article-title> A check-list of Latvian Gamasina mites (Acari: Mesostigmata) with short notes to their ecology.</article-title><source>Latvijus Entomologs </source><volume>38</volume>: <fpage>27</fpage>-<lpage>38</lpage>.</mixed-citation></ref><ref id="B20"><mixed-citation xmlns:xlink="http://www.w3.org/1999/xlink" xlink:type="simple"><person-group><name name-style="western"><surname>Karg</surname><given-names>W</given-names></name></person-group> (<year>1982</year>)<article-title> Zur Kenntnis der Raubmilbengattung <italic>Hypoaspis</italic> Canestrini, 1884 (Acarina, Parasitiformes).</article-title><source>Mitteilungen aus dem Zoologischen Museum in Berlin </source><volume>58</volume>: <fpage>233</fpage>-<lpage>256</lpage>.</mixed-citation></ref></ref-list></tp:taxon-treatment>
