# Supplementary material for: A new species and new records of Laelaspis Berlese (Acari, Laelapidae) from Iran
Source: Zookeys. 2012 Jul 17;(208):17–25. doi: 10.3897/zookeys.208.3281 (PMC3406444; doi:10.3897/zookeys.208.3281)
Supplement: XML Treatment for Laelaspis humeratus [file zookeys.208.3281-treatment4.xml]

<!DOCTYPE tp:taxon-treatment
  PUBLIC "-//TaxonX//DTD Taxonomic Treatment Publishing DTD v0 20100105//EN" "tax-treatment-NSO.dtd">
<tp:taxon-treatment xmlns:tp="http://www.plazi.org/taxpub"><tp:treatment-meta><mixed-citation publication-type="journal"><person-group><name><surname>Joharchi</surname><given-names>Omid</given-names></name><name><surname>Jalaeian</surname><given-names>Mahdi</given-names></name><name><surname>Paktinat-Saeej</surname><given-names>Saeed</given-names></name><name><surname>Ghafarian</surname><given-names>Azadeh</given-names></name></person-group><article-title>A new species and new records of 
                    <italic>Laelaspis</italic> Berlese (Acari, Laelapidae) from Iran
                </article-title><source>Zookeys</source><day>17</day><month>7</month><year>2012</year><volume>2012</volume><issue>208</issue><fpage>17</fpage><lpage>25</lpage><pub-id pub-id-type="doi">10.3897/zookeys.208.3281</pub-id></mixed-citation></tp:treatment-meta><tp:nomenclature><tp:taxon-name>
                        <tp:taxon-name-part taxon-name-part-type="genus">Laelaspis</tp:taxon-name-part>
                        <tp:taxon-name-part taxon-name-part-type="species">humeratus</tp:taxon-name-part>
                    <object-id xmlns:xlink="http://www.w3.org/1999/xlink" xlink:type="simple">http://species-id.net/wiki/Laelaspis_humeratus</object-id>
								</tp:taxon-name><tp:taxon-authority>(Berlese)</tp:taxon-authority><tp:nomenclature-citation-list><tp:nomenclature-citation><tp:taxon-name>Laelaps (Laelaspis) humeratus</tp:taxon-name><comment><xref ref-type="bibr" rid="B2">Berlese 1904</xref>: 425.</comment></tp:nomenclature-citation><tp:nomenclature-citation><tp:taxon-name>Hypoaspis humerata</tp:taxon-name><comment>.— <xref ref-type="bibr" rid="B8">Evans and Till 1966</xref>: 212; <xref ref-type="bibr" rid="B24">Lapina 1976</xref>: 43.</comment></tp:nomenclature-citation><tp:nomenclature-citation><tp:taxon-name>Laelaspis humeratus</tp:taxon-name><comment>.— <xref ref-type="bibr" rid="B12">Hull 1925</xref>: 210; <xref ref-type="bibr" rid="B34">Willmann 1951</xref>: 113; <xref ref-type="bibr" rid="B13">Hunter 1961</xref>: 675; <xref ref-type="bibr" rid="B29">Salmane 2001a</xref>: 131; <xref ref-type="bibr" rid="B30">Salmane 2001b</xref>: 34; <xref ref-type="bibr" rid="B31">Salmane and Brumelis 2010</xref>: 390.</comment></tp:nomenclature-citation><tp:nomenclature-citation><tp:taxon-name>Hypoaspis (Laelaspis) humerata</tp:taxon-name><comment>.— <xref ref-type="bibr" rid="B19">Karg 1979</xref>: 102; <xref ref-type="bibr" rid="B20">1982</xref>: 250; <xref ref-type="bibr" rid="B21">1989</xref>: 120.</comment></tp:nomenclature-citation><!--PageBreak--><tp:nomenclature-citation><tp:taxon-name>Hypoaspis humerata</tp:taxon-name><comment>.— <xref ref-type="bibr" rid="B4">Bregetova 1977</xref>: 545.</comment></tp:nomenclature-citation></tp:nomenclature-citation-list></tp:nomenclature><tp:treatment-sec sec-type="Specimens examined"><title>Specimens examined.</title><p>One female, Alborz, Karaj, <named-content xmlns:xlink="http://www.w3.org/1999/xlink" content-type="dwc:verbatimCoordinates" xlink:type="simple">35°56'N, 51°22'E</named-content>, alt. 2000 m, 11 July 2011, O. Joharchi coll., in nest of <italic><tp:taxon-name>Tetramorium caespitum</tp:taxon-name></italic>.</p></tp:treatment-sec><tp:treatment-sec sec-type="Notes"><title>Notes.</title><p><italic><tp:taxon-name>Laelaspis humeratus</tp:taxon-name></italic> was described from Luxemburg (Berlese 1904), and has been recorded from Latvia (<xref ref-type="bibr" rid="B24">Lapina 1976</xref>; <xref ref-type="bibr" rid="B29">Salmane 2001a</xref>, <xref ref-type="bibr" rid="B30">2001b</xref>), Russia and Austria (Bregetova 1977), and England (<xref ref-type="bibr" rid="B12">Hull 1925</xref>; <xref ref-type="bibr" rid="B8">Evans and Till 1966</xref>). This species was found associated with at least two genera of ants (<italic><tp:taxon-name>Lasius</tp:taxon-name></italic> and <italic><tp:taxon-name>Tetramorium</tp:taxon-name></italic>), free-living in soil, litter and meadows, and from the nests of mammals. This species is easily recognised by the large number of long, thick and wavy opisthonotal setae, the bidentate movable digit and the tridentate fixed digit. <xref ref-type="bibr" rid="B11">Haddad Irani-Nejad et al. (2003)</xref> recorded an unidentified species as <italic><tp:taxon-name>Laelaspis</tp:taxon-name></italic> near <italic>humerata</italic> (<xref ref-type="bibr" rid="B2">Berlese 1904</xref>), but the identity of that species cannot be confirmed because the specimens have been lost, so this is the first record of <italic><tp:taxon-name>Laelaspis humeratus</tp:taxon-name></italic> from Iran.</p></tp:treatment-sec><ref-list><ref id="B2"><mixed-citation xmlns:xlink="http://www.w3.org/1999/xlink" xlink:type="simple"><person-group><name name-style="western"><surname>Berlese</surname><given-names>A</given-names></name></person-group> (<year>1904</year>)<source> Illustrazione iconografica degli Acari mirmecofili. Redia 1: 299–474 + Plates 7–20.</source></mixed-citation></ref><ref id="B8"><mixed-citation xmlns:xlink="http://www.w3.org/1999/xlink" xlink:type="simple"><person-group><name name-style="western"><surname>Evans</surname><given-names>GO</given-names></name><name name-style="western"><surname>Till</surname><given-names>WM</given-names></name></person-group> (<year>1966</year>)<article-title> Studies on the British Dermanyssidae (Acari: Mesostigmata). Part II. Classification.</article-title><source>Bulletin of the British Museum (Natural History) Zoology </source><volume>14</volume> (<issue>5</issue>): <fpage>109</fpage>-<lpage>370</lpage>.</mixed-citation></ref><ref id="B24"><mixed-citation xmlns:xlink="http://www.w3.org/1999/xlink" xlink:type="simple"><person-group><name name-style="western"><surname>Lapina</surname><given-names>I</given-names></name></person-group> (<year>1976</year>)<source> Free-living gamasoid mites of the family Laelaptidae Berlese, 1892 in the fauna of the Latvian SSR. Latvijas Entomologs 19: 20–64. (in Russian)</source></mixed-citation></ref><ref id="B12"><mixed-citation xmlns:xlink="http://www.w3.org/1999/xlink" xlink:type="simple"><person-group><name name-style="western"><surname>Hull</surname><given-names>JE</given-names></name></person-group> (<year>1925</year>)<source> Acari of the family Gamasidae; new and rare British species. Annals and Magazine of Natural History (Series 9) 15: 201–209 + Plates 16–19.</source></mixed-citation></ref><ref id="B34"><mixed-citation xmlns:xlink="http://www.w3.org/1999/xlink" xlink:type="simple"><person-group><name name-style="western"><surname>Willmann</surname><given-names>C</given-names></name></person-group> (<year>1951</year>)<article-title> Untersuchungen über die terrestrische Milbenfauna im pannonischen Klimagebiet Österreichs.</article-title><source>Sitzungsberichte der Österreichischen Akademie der Wissenschaften, Mathematisch-Naturwissenschaftliche Abteilung I </source><volume>160</volume>: <fpage>91</fpage>-<lpage>176</lpage>.</mixed-citation></ref><ref id="B13"><mixed-citation xmlns:xlink="http://www.w3.org/1999/xlink" xlink:type="simple"><person-group><name name-style="western"><surname>Hunter</surname><given-names>PE</given-names></name></person-group> (<year>1961</year>)<article-title> The genus <italic>Laelaspis</italic>, with descriptions of three new species (Acarina: Laelaptidae).</article-title><source>Annals of the Entomological Society of America </source><volume>54</volume>: <fpage>672</fpage>-<lpage>683</lpage>.</mixed-citation></ref><ref id="B29"><mixed-citation xmlns:xlink="http://www.w3.org/1999/xlink" xlink:type="simple"><person-group><name name-style="western"><surname>Salmane</surname><given-names>I</given-names></name></person-group> (<year>2001a</year>)<source> Investigations of Gamasina mites in natural and man-affected soils in Latvia (Acari: Mesostigmata). In: Proceedings. Thirteenth International Colloquium Eropean Invertebrate Survey, Leiden, 2–5 September 2001. 129–137.</source></mixed-citation></ref><ref id="B30"><mixed-citation xmlns:xlink="http://www.w3.org/1999/xlink" xlink:type="simple"><person-group><name name-style="western"><surname>Salmane</surname><given-names>I</given-names></name></person-group> (<year>2001b</year>)<article-title> A check-list of Latvian Gamasina mites (Acari: Mesostigmata) with short notes to their ecology.</article-title><source>Latvijus Entomologs </source><volume>38</volume>: <fpage>27</fpage>-<lpage>38</lpage>.</mixed-citation></ref><ref id="B31"><mixed-citation xmlns:xlink="http://www.w3.org/1999/xlink" xlink:type="simple"><person-group><name name-style="western"><surname>Salmane</surname><given-names>I</given-names></name><name name-style="western"><surname>Brumelis</surname><given-names>G</given-names></name></person-group> (<year>2010</year>)<article-title> Species list and habitat preference of Mesostigmata mites (Acari: Parasitiformes) in Latvia.</article-title><source>Acarologia </source><volume>50</volume>: <fpage>373</fpage>-<lpage>394</lpage>. doi: <ext-link ext-link-type="uri" xlink:href="http://dx.doi.org/10.1051/acarologia/20101978" xlink:type="simple">10.1051/acarologia/20101978</ext-link></mixed-citation></ref><ref id="B19"><mixed-citation xmlns:xlink="http://www.w3.org/1999/xlink" xlink:type="simple"><person-group><name name-style="western"><surname>Karg</surname><given-names>W</given-names></name></person-group> (<year>1979</year>)<article-title> Die Gattung <italic>Hypoaspis</italic> Canestrini, 1884 (Acarina, Parasitiformes).</article-title><source>Zoologische Jahrbücher Abteilung für Systematik, Ökologie und Geographie der Tiere </source><volume>106</volume>: <fpage>65</fpage>-<lpage>104</lpage>.</mixed-citation></ref><ref id="B20"><mixed-citation xmlns:xlink="http://www.w3.org/1999/xlink" xlink:type="simple"><person-group><name name-style="western"><surname>Karg</surname><given-names>W</given-names></name></person-group> (<year>1982</year>)<article-title> Zur Kenntnis der Raubmilbengattung <italic>Hypoaspis</italic> Canestrini, 1884 (Acarina, Parasitiformes).</article-title><source>Mitteilungen aus dem Zoologischen Museum in Berlin </source><volume>58</volume>: <fpage>233</fpage>-<lpage>256</lpage>.</mixed-citation></ref><ref id="B21"><mixed-citation xmlns:xlink="http://www.w3.org/1999/xlink" xlink:type="simple"><person-group><name name-style="western"><surname>Karg</surname><given-names>W</given-names></name></person-group> (<year>1989</year>)<article-title> Zur Kenntnis der Untergattungen <italic>Geolaelaps</italic>, <italic>Alloparasitus</italic> und <italic>Laelaspis</italic> der Raubmilbengattung <italic>Hypoaspis</italic> Canestrini, 1884 (Acarina, Parasitiformes).</article-title><source>Mitteilungen aus dem Zoologischen Museum in Berlin </source><volume>65</volume>: <fpage>115</fpage>-<lpage>126</lpage>. doi: <ext-link ext-link-type="uri" xlink:href="http://dx.doi.org/10.1002/mmnz.19890650103" xlink:type="simple">10.1002/mmnz.19890650103</ext-link></mixed-citation></ref><ref id="B4"><mixed-citation xmlns:xlink="http://www.w3.org/1999/xlink" xlink:type="simple"><person-group><name name-style="western"><surname>Bregetova</surname><given-names>NG</given-names></name></person-group> (<year>1977</year>)<source> Family Laelaptidae Berlese, 1892. In: Ghilyarov MS, Bregetova NG (Eds) Key to the Soil Inhabiting Mites. Mesostigmata. Nauka, Leningrad, pp. 483–554. (in Russian)</source></mixed-citation></ref><ref id="B11"><mixed-citation xmlns:xlink="http://www.w3.org/1999/xlink" xlink:type="simple"><person-group><name name-style="western"><surname>Haddad Irani-Nejad</surname><given-names>K</given-names></name><name name-style="western"><surname>Hajiganbar</surname><given-names>HR</given-names></name><name name-style="western"><surname>Talebi Chaichi</surname><given-names>P</given-names></name></person-group> (<year>2003</year>)<article-title> Introduction of some mesostigmatic mites of sugarbeet fields in Miandoab plain.</article-title><source>Journal of Agricultural Sciences and Natural Resources </source><volume>10</volume>: <fpage>147</fpage>-<lpage>157</lpage>.</mixed-citation></ref></ref-list></tp:taxon-treatment>
